# Supplementary material for: BPA, BPAF and TMBPF Alter Adipogenesis and Fat Accumulation in Human Mesenchymal Stem Cells, with Implications for Obesity
Source: Int J Mol Sci. 2021 May 19;22(10):5363. doi: 10.3390/ijms22105363 (PMC8160667; doi:10.3390/ijms22105363)
Supplement: Supplementary file 1 [file ijms-22-05363-s001.zip]

Archive with 1 entries (1 files):
- ijms-1188072-supplementary.pdf
